# Supplementary material for: Global serum glycoform profiling for the investigation of dystroglycanopathies & Congenital Disorders of Glycosylation
Source: Mol Genet Metab Rep. 2016 Apr 17;7:55–62. doi: 10.1016/j.ymgmr.2016.03.002 (PMC4834675; doi:10.1016/j.ymgmr.2016.03.002)
Supplement: Table S1 — Protein identifications including number of peptides and coverage from the LC-MS/MS analysis for each protein are provided as supporting information. [file mmc2.xlsx]

## Sheet:  ingeldigest identifcation data
OK	Entry	Accession	Description	mW (Da)	pI (pH)	PLGS Score	Peptides	Theoretical Peptides	Coverage (%)	Precursor RMS Mass Error (ppm)	Products	Digest Peptides	Modified Peptides	Products RMS Mass Error (ppm)	Products RMS RT Error (min)	Amount (fmol)	Amount (ngrams)	Protein ID
2	A1AT_HUMAN	P01009	Alpha 1 antitrypsin OS Homo sapiens GN SERPINA1 PE 1 SV 3	46707	5.2412	1901.09	21	57	44.9761	11.5738	98	15	4	19.953	0.0163503	19.0566	0.8939	156
2	A1AG1_HUMAN	P02763	Alpha 1 acid glycoprotein 1 OS Homo sapiens GN ORM1 PE 1 SV 1	23496	4.7417	1833.71	9	26	25.8706	11.716	41	7	1	23.0445	0.0170384	8.2827	0.1966	153
2	FETUA_HUMAN	P02765	Alpha 2 HS glycoprotein OS Homo sapiens GN AHSG PE 1 SV 1	39299	5.332	487.219	7	29	13.8965	4.3599	36	4	1	17.1178	0.0322191	13.2364	0.5311	6259
2	CERU_HUMAN	P00450	Ceruloplasmin OS Homo sapiens GN CP PE 1 SV 1	122127	5.3364	13562.5	96	121	47.5117	10.0092	777	49	12	15.0546	0.0113806	145.655	17.9245	2865
2	A1AG1_HUMAN	P02763	Alpha 1 acid glycoprotein 1 OS Homo sapiens GN ORM1 PE 1 SV 1	23496	4.7417	1187.1	8	16	31.8408	5.797	28	5	0	20.3534	0.0226896	3.192	0.0758	248
2	A1AG2_HUMAN	P19652	Alpha 1 acid glycoprotein 2 OS Homo sapiens GN ORM2 PE 1 SV 2	23740	5.9502	1671.59	10	18	26.8657	19.3709	33	5	0	19.9319	0.022725	6.6058	0.1588	247
2	AACT_HUMAN	P01011	Alpha 1 antichymotrypsin OS Homo sapiens GN SERPINA3 PE 1 SV 2	47770	5.1064	1459.21	10	33	24.5283	15.5982	43	6	1	23.5444	0.0552645	5.4415	0.261	303
2	TRFE_HUMAN	P02787	Serotransferrin OS Homo sapiens GN TF PE 1 SV 2	76999	6.7509	36495.2	230	76	66.9054	9.5228	1904	53	6	16.8965	0.0209831	8067.35	621.591	19490
2	IC1_HUMAN	P05155	Plasma protease C1 inhibitor OS Homo sapiens GN SERPING1 PE 1 SV 2	55119	6.0815	990.654	6	29	13.2	5.5199	53	5	1	15.4161	0.0114491	14.2233	0.7845	14741

## Sheet: Sheet1
OK	Entry	Accession	Description	mW (Da)	pI (pH)	PLGS Score	Peptides	Theoretical Peptides	Coverage (%)	Precursor RMS Mass Error (ppm)	Products	Digest Peptides	Modified Peptides
2	A1AT_HUMAN	P01009	Alpha 1 antitrypsin OS Homo sapiens GN SERPINA1 PE 1 SV 3	46707	5.2412	1901.09	21	57	44.9761	11.5738	98	15	4
2	A1AG1_HUMAN	P02763	Alpha 1 acid glycoprotein 1 OS Homo sapiens GN ORM1 PE 1 SV 1	23496	4.7417	1833.71	9	26	25.8706	11.716	41	7	1
2	FETUA_HUMAN	P02765	Alpha 2 HS glycoprotein OS Homo sapiens GN AHSG PE 1 SV 1	39299	5.332	487.219	7	29	13.8965	4.3599	36	4	1
2	CERU_HUMAN	P00450	Ceruloplasmin OS Homo sapiens GN CP PE 1 SV 1	122127	5.3364	13562.5	96	121	47.5117	10.0092	777	49	12
2	A1AG1_HUMAN	P02763	Alpha 1 acid glycoprotein 1 OS Homo sapiens GN ORM1 PE 1 SV 1	23496	4.7417	1187.1	8	16	31.8408	5.797	28	5	0
2	A1AG2_HUMAN	P19652	Alpha 1 acid glycoprotein 2 OS Homo sapiens GN ORM2 PE 1 SV 2	23740	5.9502	1671.59	10	18	26.8657	19.3709	33	5	0
2	AACT_HUMAN	P01011	Alpha 1 antichymotrypsin OS Homo sapiens GN SERPINA3 PE 1 SV 2	47770	5.1064	1459.21	10	33	24.5283	15.5982	43	6	1
2	TRFE_HUMAN	P02787	Serotransferrin OS Homo sapiens GN TF PE 1 SV 2	76999	6.7509	36495.2	230	76	66.9054	9.5228	1904	53	6
2	IC1_HUMAN	P05155	Plasma protease C1 inhibitor OS Homo sapiens GN SERPING1 PE 1 SV 2	55119	6.0815	990.654	6	29	13.2	5.5199	53	5	1
